# Supplementary material for: Global forest fragmentation change from 2000 to 2020
Source: Nat Commun. 2023 Jul 11;14:3752. doi: 10.1038/s41467-023-39221-x (PMC10336092; doi:10.1038/s41467-023-39221-x)
Supplement: Supplementary file 4 — Supplementary Data 1 [file 41467_2023_39221_MOESM4_ESM.xlsx]

## Sheet: Sheet1
Country	GMI	ΔFC	ΔFFI	FFI2000	FFI2020
Afghanistan	AFG	-0.5	-0.02	0.79	0.77
Albania	ALB	-1.44	0	0.92	0.91
Algeria	DZA	1.37	0.01	0.84	0.84
Angola	AGO	-0.53	-0.06	0.83	0.77
Argentina	ARG	-4.56	-0.02	0.71	0.69
Armenia	ARM	-0.37	-0.04	0.65	0.61
Australia	AUS	-0.48	0.03	0.65	0.69
Austria	AUT	-1.89	0.01	0.71	0.72
Azerbaijan	AZE	-0.56	-0.03	0.67	0.64
Bangladesh	BGD	0.77	-0.01	0.85	0.85
Belgium	BEL	-0.9	0	0.85	0.85
Belize	BLZ	-5.9	0.04	0.42	0.45
Bhutan	BTN	0.67	-0.1	0.46	0.36
Bolivia	BOL	-2.7	0.02	0.43	0.43
Bosnia and Herzegovina	BIH	1.83	-0.08	0.79	0.71
Brazil	BRA	-3.22	0.01	0.34	0.35
Brunei	BRN	0.23	-0.04	0.27	0.23
Bulgaria	BGR	2.27	-0.06	0.7	0.64
Burundi	BDI	0.57	0	0.94	0.94
Byelarus	BLR	3.28	-0.07	0.58	0.51
Cambodia	KHM	-11.86	0.12	0.63	0.69
Cameroon	CMR	-0.42	-0.06	0.48	0.41
Canada	CAN	-0.2	-0.07	0.61	0.54
Central African Republic	CAF	-0.54	-0.09	0.53	0.45
Chad	TCD	-2.98	-0.05	0.96	0.91
Chile	CHL	0.77	-0.06	0.72	0.66
China	CHN	1.21	-0.07	0.67	0.61
Colombia	COL	-1.39	0	0.41	0.41
Congo	COG	-0.83	-0.01	0.2	0.18
Congo, Dem. Rep.	ZAR	-2.35	0.01	0.41	0.42
Costa Rica	CRI	-1.45	-0.03	0.75	0.72
Croatia	HRV	1.18	-0.05	0.72	0.67
Cuba	CUB	-0.32	-0.03	0.8	0.77
Czech Republic	CZE	-1.22	0.01	0.74	0.74
Denmark	DNK	-0.01	0	0.56	0.55
Dominican Republic	DOM	-0.57	-0.05	0.92	0.87
Ecuador	ECU	-0.89	0.01	0.43	0.44
El Salvador	SLV	-0.5	-0.03	0.97	0.94
Equatorial Guinea	GNQ	-1.57	0.05	0.03	0.08
Estonia	EST	-1.86	0	0.53	0.53
Ethiopia	ETH	-1.63	0	0.94	0.94
Finland	FIN	-0.93	-0.03	0.53	0.5
France	FRA	0.34	-0.02	0.82	0.8
French Guiana	GUF	-0.22	0	0.03	0.03
Gabon	GAB	-0.36	-0.01	0.08	0.07
Georgia	GEO	1.59	-0.07	0.71	0.64
Germany	DEU	-0.49	0	0.71	0.71
Ghana	GHA	-3.73	0.01	0.96	0.97
Greece	GRC	1.35	-0.01	0.79	0.78
Guatemala	GTM	-3	-0.03	0.77	0.73
Guinea	GIN	-7.49	0.03	0.87	0.9
Guinea-Bissau	GNB	-6.62	0.01	0.95	0.96
Guyana	GUY	-0.25	0	0.1	0.1
Haiti	HTI	-0.12	0	0.93	0.93
Honduras	HND	-2.84	0.01	0.76	0.77
Hungary	HUN	1.34	-0.04	0.71	0.67
India	IND	0.12	-0.02	0.75	0.74
Indonesia	IDN	-1.54	-0.01	0.41	0.4
Iran	IRN	0.21	-0.03	0.53	0.5
Ireland	IRL	1.3	-0.06	0.65	0.6
Italy	ITA	0.27	-0.01	0.82	0.81
Ivory Coast	CIV	-5.96	0.01	0.94	0.95
Jamaica	JAM	-0.43	-0.03	0.73	0.7
Japan	JPN	-0.3	-0.03	0.41	0.38
Kazakhstan	KAZ	0.8	-0.02	0.6	0.57
Kenya	KEN	-0.42	-0.01	0.85	0.84
Korea, Peoples Republic of	PRK	0.13	-0.09	0.58	0.5
Korea, Republic of	KOR	-0.14	-0.04	0.59	0.55
Kyrgyzstan	KGZ	4.76	-0.03	0.68	0.65
Laos	LAO	-6.77	0.21	0.33	0.53
Latvia	LVA	-0.04	-0.03	0.6	0.57
Liberia	LBR	-4.85	0.21	0.17	0.38
Lithuania	LTU	2.6	-0.03	0.57	0.54
Luxembourg	LUX	0.1	-0.01	0.78	0.78
Macedonia	MKD	-1.35	-0.01	0.85	0.84
Madagascar	MDG	-4.65	0.06	0.83	0.89
Malawi	MWI	-2.33	-0.02	0.9	0.88
Malaysia	MYS	-3.28	0.04	0.34	0.38
Mexico	MEX	-0.38	-0.04	0.77	0.72
Moldova	MDA	2.43	-0.03	0.56	0.53
Mongolia	MNG	-1.13	-0.01	0.6	0.59
Morocco	MAR	3.97	0.01	0.81	0.81
Mozambique	MOZ	-5.86	-0.02	0.92	0.9
Myanmar (Burma)	MMR	-2.84	0.04	0.41	0.45
Nepal	NPL	1.77	-0.07	0.86	0.79
Netherlands	NLD	0.36	0	0.84	0.84
New Caledonia	NCL	1.41	-0.1	0.72	0.62
Nicaragua	NIC	-6.51	0.1	0.79	0.88
Nigeria	NGA	3.11	-0.07	0.92	0.86
Norway	NOR	-0.79	-0.02	0.59	0.57
Pakistan	PAK	1.53	-0.02	0.9	0.88
Panama	PAN	-2.24	-0.01	0.61	0.6
Papua New Guinea	PNG	0.09	-0.04	0.25	0.22
Paraguay	PRY	-11.23	-0.01	0.85	0.83
Peru	PER	-0.97	0.01	0.14	0.16
Philippines	PHL	-0.83	-0.04	0.66	0.63
Poland	POL	1.72	-0.04	0.66	0.63
Portugal	PRT	-1.97	0.01	0.96	0.97
Puerto Rico	PRI	-0.7	-0.02	0.86	0.83
Romania	ROM	1.81	-0.07	0.67	0.61
Russia	RUS	0.57	-0.05	0.42	0.37
Rwanda	RWA	2.21	-0.01	0.96	0.95
Senegal	SEN	-0.49	-0.04	0.95	0.92
Sierra Leone	SLE	-9.69	0.12	0.76	0.87
Slovakia	SVK	-1.11	0	0.63	0.63
Slovenia	SVN	-0.17	-0.01	0.66	0.65
South Africa	ZAF	0.45	-0.01	0.87	0.86
Spain	ESP	2.78	0	0.89	0.89
Sri Lanka	LKA	-1.92	-0.03	0.81	0.77
Sudan	SDN	-1.98	-0.01	0.73	0.72
Suriname	SUR	-0.31	0	0.07	0.07
Swaziland	SWZ	0.31	0.01	0.97	0.98
Sweden	SWE	-2.3	-0.01	0.53	0.52
Switzerland	CHE	-0.59	-0.01	0.83	0.83
Tanzania, United Republic of	TZA	-3.11	-0.05	0.92	0.86
Thailand	THA	-0.51	-0.01	0.69	0.69
Togo	TGO	-2.55	-0.01	0.99	0.98
Trinidad and Tobago	TTO	-2.34	-0.04	0.57	0.53
Tunisia	TUN	0.34	0.02	0.78	0.79
Turkey	TUR	1.6	-0.07	0.77	0.7
Uganda	UGA	-1.77	-0.04	0.93	0.87
Ukraine	UKR	1.42	-0.07	0.68	0.61
United Kingdom	GBR	-0.27	-0.02	0.72	0.71
United States	USA	-0.43	-0.04	0.64	0.6
Uruguay	URY	9.07	-0.05	0.69	0.63
Vanuatu	VUT	-0.42	0.02	0.24	0.25
Venezuela	VEN	-0.88	-0.01	0.39	0.37
Vietnam	VNM	-2.5	0.02	0.7	0.72
Yugoslavia	YUG	1.93	-0.06	0.86	0.8
Zambia	ZMB	-2.95	-0.05	0.88	0.83
Zimbabwe	ZWE	0.13	-0.02	0.93	0.9
GMI stands for the abbreviation of the country name.
ΔFC stands for the mean value of the difference between the forest coverage during 2020 and 2000.
ΔFFI stands for the mean value of the difference between the forest fragmentation index during 2020 and 2000.
FFIs stand for the mean value of forest fragmentation index in the corresponding year.
